# Supplementary material for: Effects of Isaria fumosorosea on TYLCV (Tomato Yellow Leaf Curl Virus) Accumulation and Transmitting Capacity of Bemisia tabaci
Source: PLoS One. 2016 Oct 7;11(10):e0164356. doi: 10.1371/journal.pone.0164356 (PMC5055314; doi:10.1371/journal.pone.0164356)
Supplement: S1 Data — (XLS) [file pone.0164356.s001.xls]

## Sheet: TREATMENT 1
	A.eclosion rate and the logarithm of fungal conidial concentrations
	8	8	8	8	8	8	8	8	8	7	7	7	7	7	7	7	7	7	6	6	6	6	6	6	6	6	6	1	1	1	1	1	1	1	1	1
100	10	12	12	12	13	12	9	10	10	23	24	24	31	28	29	25	25	24	39.5	39	47	40	45	46	47.5	49	40	81	79	88	99	88	78	79	85	87
10	23	24	24	31	28	29	25	25	24
1	39.5	39	47	40	45	46	47.5	49	40
CK	81	79	88	99	88	78	79	85	87
	B.ITYP on post-eclosion day 3 and the logarithm of fungal conidial concentrations
	3*3			2*6			1*5
100	16.67	16.67	0	25	33.33	25	40	40	20	33.33	16.67	33.33	50	50	58.33	50	40	50	50	66.67	33.33	58.33	58.33	58.33	60	60	80	50	66.67	66.67	75	83.33	66.67	80	70	70
10	33.33	16.67	33.33	50	50	58.33	50	40	50
1	50	66.67	33.33	58.33	58.33	58.33	60	60	80
CK	50	66.67	66.67	75	83.33	66.67	80	70	70
	C. ITYP on post-eclosion days 3 and 8
	3*3			2*6			1*5
100	50	33.33	50	50	41.67	50	50	40	60	50	50	66.67	58.33	75	75	60	70	60	66.67	66.67	50	58.33	75	66.67	58.33	75	66.67	50	66.67	66.67	75	83.33	66.67	80	70	70
10	50	50	66.67	58.33	75	75	60	70	60
1	66.67	66.67	50	58.33	75	66.67	58.33	75	66.67
CK	50	66.67	66.67	75	83.33	66.67	80	70	70

## Sheet: TYTE
treatment	adults	TY-plant	total plant	TY/TOTAL	tyte	SE	adluts/plant
	TYTE at post-eclosion 3d
T/N3/3-C100	204	2	18	0.111111	0.0544662	0.004	11.3333
T/N3/3-C10	426	5	18	0.277778	0.0652061	0.004	23.6667
T/N3/3-C1	753	9	18	0.5	0.0664011	0.005	41.8333
T/N3/3-CK	1488	11	18	0.611111	0.0410693	0.003	82.6667
T/N2/6-C100	222	10	36	0.277778	0.125125	0.008	6.16667
T/N2/6-C10	528	19	36	0.527778	0.0999579	0.007	14.6667
T/N2/6-C1	786	21	36	0.583333	0.0742154	0.006	21.8333
T/N2/6-CK	1590	27	36	0.75	0.0471698	0.003	44.1667
T/N1/5-C100	174	10	30	0.333333	0.191571	0.009	5.8
T/N1/5-C10	444	14	30	0.466667	0.105105	0.007	14.8
T/N1/5-C1	819	20	30	0.666667	0.0814001	0.005	27.3
T/N1/5-CK	1506	22	30	0.733333	0.0486941	0.004	50.2
	TYTE at post-eclosion 8d
T/N3/3-C100	204	8	18	0.444444	0.217865	0.009
T/N3/3-C10	426	10	18	0.555556	0.130412	0.007
T/N3/3-C1	753	11	18	0.611111	0.0811569	0.004
T/N3/3-CK	1488	14	18	0.777778	0.05227	0.003
T/N2/6-C100	222	17	36	0.472222	0.212713	0.011
T/N2/6-C10	528	25	36	0.694444	0.131524	0.009
T/N2/6-C1	786	24	36	0.666667	0.0848176	0.003
T/N2/6-CK	1590	34	36	0.944444	0.059399	0.002
T/N1/5-C100	174	15	30	0.5	0.287356	0.011
T/N1/5-C10	444	19	30	0.633333	0.142643	0.005
T/N1/5-C1	819	21	30	0.7	0.0854701	0.003
T/N1/5-CK	1506	25	30	0.833333	0.0553342	0.003

## Sheet: TREATMENT 2
		TY-adults					ITYA
	post-tr day	3	8		total		3	8
																标准误						3			adluts/plant
CK	R1	2	4		10		20	40								5.7735		90	5	30	0.166667	0.185185	Treatment	0.009	3
	R2	3	5		10		30	50								3.3333		90	9	30	0.3	0.333333	CK	0.012	3
	R3	4	5		10		40	50														8		0
	MEAN						30	46.6667										90	12	30	0.4	0.444444		0.015	#REF!
																		90	13	30	0.433333	0.481481		0.021	#REF!
																3.3333
Treatment	R1	2	5		10		20	50								5.7735
	R2	2	4		10		20	40
	R3	1	3		10		10	30
	MEAN						16.6667	40

## Sheet: TYCLV qPCR
Sample1	dcr C(t)	actin C(t)	actinC(t) Average	△C(t)	ck~ △C(t) average	△△C(t)	2^-△△C(t)	2^-△△CT average		STDEV
ck-01	18.308	32.5156		-14.0117		0.0849097	0.942844						平均值	标准差
ck-01	18.1898	32.0202	32.3196	-14.1298	-14.0966	-0.0332076	1.02328	1.00087		0.0506856		ck-01	1	0.05
ck-01	18.1714	32.4231		-14.1483		-0.0517021	1.03649					ck-02	1.43	0.04
ck-02	17.105	31.8389		-14.6219		-0.521919	1.43586					ck-03	1.64	0.08
ck-02	17.1574	31.7917	31.7269	-14.5695	-14.1	-0.469537	1.38467	1.42804		0.0400416		ck-04	1.29	0.15
ck-02	17.0774	31.5502		-14.6495		-0.549515	1.46359					ck-05	1.08	0.04
ck-03	17.1961	31.9118		-14.735		-0.634996	1.55293					ck-06	1.02	0.06
ck-03	17.1192	31.9191	31.9311	-14.8119	-14.1	-0.711935	1.638	1.63502		0.0806375		ck-07	0.85	0.05
ck-03	17.0537	31.9625		-14.8775		-0.777473	1.71413					ck-08	1.2	0.09
ck-04	17.7387	31.6723		-14.3318		-0.231809	1.17431					ck-09	0.76	0.02
ck-04	17.4226	32.374	32.0705	-14.6479	-14.1	-0.5479	1.46196	1.28709		0.153545		ck-10	1.58	0.15
ck-04	17.6777	32.1651		-14.3928		-0.292795	1.22501					ck-11	1.05	0.07
ck--05	17.9904	32.1463		-14.1984		-0.0983988	1.07058					ck-12	1.16	0.07
ck--05	18.0358	32.2834	32.1888	-14.153	-14.1	-0.0529981	1.03742	1.07567		0.0410252		ck-13	1.49	0.14
ck--05	17.9266	32.1367		-14.2622		-0.162204	1.119					ck-14	1.17	0.02
ck-06	17.9132	32.1708		-14.223		-0.123041	1.08903					ck-15	1.16	0.11
ck-06	18.0573	32.0768	32.1363	-14.0789	-14.1	0.0210622	0.985507	1.0169		0.062634		ck-16	1.67	0.11
ck-06	18.0711	32.1612		-14.0652		0.0347806	0.97618					ck-17	0.73	0.09
ck-07	17.6068	31.1875		-13.8913		0.208746	0.865289					ck-18	1.66	0.08
ck-07	17.7368	31.5154	31.498	-13.7612	-14.1	0.338834	0.79068	0.845489		0.0480719		sam-01	0.74	0.08
ck-07	17.5816	31.7911		-13.9164		0.183606	0.880499					sam-02	0.6	0.05
ck-08	16.805	31.0484		-14.4307		-0.330669	1.2576					sam-03	0.75	0.04
ck-08	17.0118	31.5039	31.2357	-14.2239	-14.1	-0.123909	1.08968	1.19833		0.0942243		sam-04	0.59	0.03
ck-08	16.8164	31.1547		-14.4193		-0.319299	1.24772					sam-05	0.44	0.01
ck-09	18.1299	31.9164		-13.7323		0.36767	0.775033					sam-06	0.6	0.03
ck-09	18.1945	31.7707	31.8622	-13.6677	-14.1	0.432252	0.741104	0.764339		0.0201433		sam-07	0.58	0.01
ck-09	18.1265	31.8995		-13.7358		0.364237	0.77688					sam-08	0.74	0.09
ck-10	16.8592	31.5303		-14.6135		-0.513509	1.42752					sam-09	0.17	0.02
ck-10	16.5793	31.1782	31.4727	-14.8935	-14.1	-0.793477	1.73325	1.57557		0.153092		sam-10	0.19	0.01
ck-10	16.7257	31.7096		-14.747		-0.647029	1.56594					sam-11	0.36	0.01
ck-11	18.172	32.4649		-14.2474		-0.147356	1.10754					sam-12	0.15	0.01
ck-11	18.3712	32.3598	32.4193	-14.0482	-14.1	0.0518387	0.964706	1.04703		0.0738734		sam-13	0.16	0.01
ck-11	18.2233	32.4333		-14.1961		-0.0960609	1.06885					sam-14	0.15	0.02
ck-12	17.0487	31.3716		-14.4098		-0.309838	1.23957					sam-15	0.88	0.08
ck-12	17.2278	31.1939	31.4586	-14.2307	-14.1	-0.130731	1.09485	1.15795		0.0741162		sam-16	0.11	0.02
ck-12	17.1702	31.8101		-14.2883		-0.18831	1.13943					sam-17	0.22	0.02
ck-13	17.8818	32.623		-14.6326		-0.532589	1.44652
ck-13	17.9577	32.4855	32.5144	-14.5567	-14.1	-0.456725	1.37242	1.49023		0.144693
ck-13	17.6904	32.4347		-14.824		-0.72398	1.65173
ck-14	17.9723	32.0671		-14.3573		-0.257307	1.19525
ck-14	18.031	32.6973	32.3296	-14.2987	-14.1	-0.19869	1.14766	1.17051		0.0238511
ck-14	18.0049	32.2246		-14.3248		-0.224798	1.16861
ck-15	16.975	31.4825		-14.4218		-0.321821	1.24991
ck-15	17.0473	31.3485	31.3968	-14.3495	-14.1	-0.249528	1.18882	1.16026		0.106824
ck-15	17.2374	31.3595		-14.1594		-0.0594419	1.04206
ck-16	18.0446	32.5134		-14.8034		-0.703403	1.62834
ck-16	17.9039	33.0894	32.848	-14.9442	-14.1	-0.844196	1.79526	1.66973		0.1108
ck-16	18.083	32.9413		-14.765		-0.66501	1.58558
ck-17	16.6709	29.7534		-13.8353		0.264699	0.832372
ck-17	17.0028	31.0128	30.5062	-13.5034	-14.1	0.596646	0.661289	0.730394		0.0901544
ck-17	16.9259	30.7522		-13.5803		0.519692	0.697521
ck-18	16.6978	31.7486		-14.8744		-0.774436	1.71052
ck-18	16.7157	31.4915	31.5723	-14.8566	-14.1	-0.756552	1.68945	1.65524		0.078207
ck-18	16.8254	31.4768		-14.7469		-0.646864	1.56576
sam-01	17.8769	31.423		-13.5231		0.576926	0.67039
sam-01	17.7402	31.2539	31.4	-13.6598	-14.1	0.440196	0.737034	0.744101		0.0774862
sam-01	17.5777	31.5231		-13.8223		0.277746	0.824879
sam-02	18.4428	32.1722		-13.3304		0.769565	0.586594
sam-02	18.2689	30.324	31.7733	-13.5044	-14.1	0.595592	0.661773	0.603986		0.0513494
sam-02	18.5005	32.8236		-13.2727		0.827279	0.563591
sam-03	17.2956	30.9796		-13.6222		0.477824	0.71806
sam-03	17.2712	30.91	30.9177	-13.6466	-14.1	0.453414	0.730312	0.748175		0.0419986
sam-03	17.1466	30.8637		-13.7711		0.328885	0.796152
sam-04	17.8441	31.3046		-13.3733		0.726654	0.604304
sam-04	17.8305	30.8291	31.2175	-13.387	-14.1	0.713039	0.610034	0.589761		0.0302869
sam-04	17.9671	31.5187		-13.2504		0.849582	0.554946
sam-05	18.1716	31.6544		-12.9031		1.19691	0.436208
sam-05	18.1083	30.2979	31.0747	-12.9664	-14.1	1.1336	0.455776	0.443533		0.0106709
sam-05	18.1637	31.2717		-12.911		1.18897	0.438615
sam-06	18.2136	31.3331		-13.3058		0.794152	0.576682
sam-06	18.1518	31.1111	31.5194	-13.3676	-14.1	0.732411	0.601897	0.603687		0.0279422
sam-06	18.0803	32.114		-13.4391		0.660908	0.63248
sam-07	17.7469	31.1907		-13.3028		0.797248	0.575446
sam-07	17.7488	30.9556	31.0496	-13.3009	-14.1	0.799128	0.574697	0.57941		0.00752404
sam-07	17.7155	31.0026		-13.3341		0.765898	0.588087
sam-08	17.3196	30.9192		-13.4624		0.637591	0.642786
sam-08	16.9729	31.2246	30.782	-13.8091	-14.1	0.290882	0.817402	0.744821		0.0909581
sam-08	17.0511	30.2023		-13.7309		0.369082	0.774275
sam-09	20.7374	32.1415		-11.3345		2.76553	0.147059
sam-09	20.4698	32.0384	32.0719	-11.6021	-14.1	2.4979	0.177034	0.16795		0.0181429
sam-09	20.4478	32.0357		-11.6241		2.47589	0.179756
sam-10	20.3271	32.3575		-11.754		2.34602	0.196688
sam-10	20.4283	31.7421	32.0811	-11.6528	-14.1	2.44719	0.183367	0.194327		0.00999074
sam-10	20.2821	32.1437		-11.799		2.30098	0.202926
sam-11	20.8871	33.0352		-12.5915		1.50847	0.351483
sam-10	20.829	33.7776	33.4786	-12.6496	-14.1	1.4504	0.365921	0.355772		0.00882392
sam-11	20.8936	33.6231		-12.5851		1.51493	0.349913
sam-12	20.8597	31.81		-11.2349		2.86513	0.137249
sam-12	20.6768	31.7677	32.0946	-11.4178	-14.1	2.68221	0.155803	0.14795		0.0095992
sam-12	20.7239	32.7059		-11.3707		2.72931	0.150799
sam-13	21.037	32.1502		-11.358		2.742	0.149478
sam-13	20.8679	32.5868	32.395	-11.5271	-14.1	2.57294	0.168061	0.155981		0.0104724
sam-13	21.0281	32.448		-11.3669		2.7331	0.150403
sam-14	20.4899	31.9315		-11.3244		2.77556	0.146041
sam-14	20.2361	31.7977	31.8144	-11.5783	-14.1	2.52169	0.174139	0.152581		0.0191445
sam-14	20.5762	31.7139		-11.2382		2.86182	0.137564
sam-15	18.1263	32.0808		-13.9727		0.127251	0.915574
sam-15	18.3326	32.0725	32.099	-13.7664	-14.1	0.333582	0.793564	0.881977		0.0772996
sam-15	18.0932	32.1438		-14.0058		0.0941979	0.936793
sam-16	21.2091	32.0467		-10.6651		3.43494	0.0924659
sam-16	20.7511	31.8088	31.8742	-11.1231	-14.1	2.97694	0.127014	0.110239		0.0172955
sam-16	20.9425	31.7669		-10.9317		3.16829	0.111237
sam-17	20.5312	32.8313		-11.7563		2.34373	0.197
sam-17	20.4689	31.6298	32.2874	-11.8185	-14.1	2.28149	0.205685	0.21503		0.0241021
sam-17	20.2319	32.4012		-12.0555		2.04451	0.242405
